# Supplementary material for: Streptococcus suis DivIVA Protein Is a Substrate of Ser/Thr Kinase STK and Involved in Cell Division Regulation
Source: Front Cell Infect Microbiol. 2018 Mar 20;8:85. doi: 10.3389/fcimb.2018.00085 (PMC5869912; doi:10.3389/fcimb.2018.00085)
Supplement: Table S1 — Genomes used in this study. [file Table1.XLS]

## Sheet: prokaryotes
species	Strain	BioProject	Level	Size(Mb)	GC%	Release Date	Replicons
Streptococcus suis	BM407	PRJEA32237	Complete	2.17081	41.0468	2009-07-07	chromosome:NC_012926.1/FM252032.1
Streptococcus suis	GZ1	PRJNA18737	Complete	2.03803	41.4	2010-03-30	chromosome:NC_017617.1/CP000837.1
Streptococcus suis	SC84	PRJEA32239	Complete	2.0959	41.1	2009-07-07	chromosome:NC_012924.1/FM252031.1
Streptococcus suis	P1/7	PRJNA352	Complete	2.00749	41.3	2009-07-07	chromosome:NC_012925.1/AM946016.1
Streptococcus suis	05HAS68	PRJNA17157	Complete	2.17607	41.2	2014-01-09	chromosome:NZ_CP002007.2/CP002007.2
Streptococcus suis	JS14	PRJNA61797	Complete	2.13743	41.2	2011-01-20	chromosome:NC_017618.1/CP002465.1
Streptococcus suis	SS12	PRJNA65433	Complete	2.09687	41.2	2011-10-25	chromosome:NC_017619.1/CP002640.1
Streptococcus suis	D9	PRJNA65435	Complete	2.17766	41	2011-10-25	chromosome:NC_017620.1/CP002641.1
Streptococcus suis	D12	PRJNA65469	Complete	2.18306	41.3	2011-10-25	chromosome:NC_017621.1/CP002644.1
Streptococcus suis	ST1	PRJNA65471	Complete	2.03432	41.4	2011-10-25	chromosome:NC_017950.1/CP002651.1
Streptococcus suis	A7	PRJNA63483	Complete	2.03841	41.2	2011-11-01	chromosome:NC_017622.1/CP002570.1
Streptococcus suis	S735	PRJNA163139	Complete	1.98089	41.4	2012-09-04	chromosome:NC_018526.1/CP003736.1
Streptococcus suis	SC070731	PRJNA178071	Complete	2.13857	41.2	2013-03-06	chromosome:NC_020526.1/CP003922.1
Streptococcus suis	TL13	PRJNA171404	Complete	2.03815	41.3	2013-05-13	chromosome:NC_021213.1/CP003993.1
Streptococcus suis	YB51	PRJNA213888	Complete	2.04366	41.3	2013-09-27	chromosome:NC_022516.1/CP006645.1
Streptococcus suis	T15	PRJNA206218	Complete	2.24023	41	2013-11-01	chromosome:NC_022665.1/CP006246.1
Streptococcus suis	6407	PRJNA254762	Complete	2.29236	41	2014-07-22	chromosome:NZ_CP008921.1/CP008921.1
Streptococcus suis	ZY05719	PRJNA242223	Complete	2.0949	41.1	2015-05-07	chromosome:NZ_CP007497.1/CP007497.1
Streptococcus suis	NSUI002	PRJNA283547	Complete	2.25535	41.1	2015-08-21	chromosome:NZ_CP011419.1/CP011419.1
Streptococcus suis	NSUI060	PRJNA298205	Complete	2.30221	41.0898	2016-02-25	chromosome:NZ_CP012911.1/CP012911.1
Streptococcus suis	90-1330	PRJNA295196	Complete	2.14615	41.1	2016-04-05	chromosome:NZ_CP012731.1/CP012731.1
Streptococcus suis	DN13	PRJNA319315	Complete	2.14218	41.3	2016-05-09	chromosome:NZ_CP015557.1/CP015557.1
Streptococcus suis	GZ0565	PRJNA337985	Complete	2.13188	41.3	2016-09-08	chromosome:NZ_CP017142.1/CP017142.1
Streptococcus suis	SS2-1	PRJNA359165	Complete	2.09403	41.1	2017-01-05	chromosome:NZ_CP018908.1/CP018908.1
Streptococcus suis	SC19	PRJNA383459	Complete	2.09597	41.1	2017-04-26	chromosome:NZ_CP020863.1/CP020863.1
Streptococcus suis	LSM102	PRJNA325429	Complete	2.06793	41.2	2017-06-12	chromosome:NZ_CP016175.1/CP016175.1
Streptococcus suis	CS100322	PRJNA414693	Complete	2.13765	41.2	2017-10-24	chromosome:CP024050.1
Streptococcus suis	HA0609	PRJNA414694	Complete	2.24735	41.1	2017-10-30	chromosome:CP024126.1
Streptococcus suis	CZ130302	PRJNA419012	Complete	2.53889	41.2	2017-12-04	chromosome:NZ_CP024974.1/CP024974.1
Streptococcus suis	AH681	PRJNA419988	Complete	2.40401	41.5	2017-12-06	chromosome:NZ_CP025043.1/CP025043.1
Streptococcus suis	05ZYH33	PRJNA17153	Complete	2.09631	41.1	2007-04-24	chromosome:CP000407.1
Streptococcus suis	98HAH33	PRJNA17155	Complete	2.0957	41.1	2007-04-24	chromosome:CP000408.1
Streptococcus suis	HN136	PRJNA420006	Complete	2.71924	41.2	2017-12-11	chromosome:CP025095.1
Streptococcus suis	LS9N	PRJEB8392	Complete	2.56164	41.4	2016-12-09	chromosome I:LT671674.1
